# Supplementary material for: Discharge care quality in hospitalised elderly patients: Extended validation of the Discharge Care Experiences Survey
Source: PLoS One. 2019 Sep 26;14(9):e0223150. doi: 10.1371/journal.pone.0223150 (PMC6762102; doi:10.1371/journal.pone.0223150)
Supplement: S4 File — Anonymous data set including 493 respondents. (XLSX) [file pone.0223150.s004.xlsx]

## Sheet: Anonymous data
For more information, please send your e-mail to kkf@helse-bergen.no
Supporting information
File 4: Anonymous data file used for statistical analyses
DICA_notify_what_important	DICA_sufficient_nutrition	DICA_felt_blue	DICA_felt_stressed	DICA_daily_activities	DICA_health_responsibilities	DICA_early_discharge	DICA_understand_instructions	DICA_follow_instructions	DICA_purpose_of_medication	DICA_inform_effect-and side effects	Norpeq_6item	imp_DICA_notify_what_important	imp_DICA_sufficient_nutrition	imp_DICA_felt_blue	imp_DICA_felt_stressed	imp_DICA_daily_activities	imp_DICA_health_responsibilities	imp_DICA_early_discharge	imp_DICA_understand_instructions	imp_DICA_follow_instructions	imp_DICA_purpose_of_medication	imp_DICA_inform_effect-and side effects	age	agecat_r	charlindex	readmission_kombi	length_of_stay	hospital	Education	Household	sex
1	2	2	2	2	1	1	5	5	4	2	4.8	1	1	1	1.71429	3	4	1	1.71429	1.71429	1.71429	1	65	2	1	0	0.885266	1	1	1	0
3	5	2	2	1	3	3	4	4	4	2	2.33333	1	1	2	2	1	2	5	1	1	5	2	65	2	0	0	1.22591	2	0	0	0
1	2	2	1	1	1	1	5	5	5	1	2.83333	1	2	2	2	2	3	4	2	2	3	1	65	3	1	0	6.18251	2	1		1
	4	5	5	5	1	1	5	5	4	3	2.33333	1	1	1	1	1	1	5	5	5	2.33333	2.33333	66	3	0	0	7.9833	1	1	0	0
1	2	2	3	1	2	2	4	5	1	1	2.16667	1	2	2	4	3	1	5	3	3	1	2	66	2	2	0	8.28728	1	0	0	1
1	2	3	3	3	2	2	4	4		1	2.33333	1	2	2	1	1	1	3	5	5	5	1	66	3	2	0	1.77566	1	2	1	0
1	5	4		5	1	2	5	5	1	1	3.16667	1	5	2	5	1	4	1	4	4	2	3	66	1	4	0	3.9627	2	2	1	0
4	5	5	5	5	1	1	4	4	2	3	4.66667	1	5	3	4	4	1	2	3	5	4	1	67	2	0	0	2.90536	1	2	0	0
1	5	4	5	5	1	1	3	3	5	5	2.66667	1	3	3	4	2	4	3	5	5	3.1	1	67	2	0	0	0.82912	1	1	1	1
2	3	4	5	5	3	4	4	5	4	3	2.83333	1	5	5	5	1	2	2	3.125	3.125	3.125	4	67	3	0	0	1.11777	1	2	0	1
1	2	3	3	4			4	4	4	1	3.16667	1	3	3	5	5	1	5	5	5	3.4	1	67	2	2	0	6.42375	1	0	1	1
4	5	5	4	4	3	4	4	4	3	1	3.83333	1	5	2	2	1	5	5	5	5	3.44444	3.44444	67	3	4	0	4.18183	1		0	1
2	2	5	5	3	3	3	5	5			5	1	3	3	3	2	4	5	5	5	4	3.5	67	3	0	0	1.51402	2	2	0	1
1	5	5	5	4	5	5	5	5	4	4	3	1	3	3	4	4	3	5	5	5	3.7	4	67	1	0	0	1.68605	2			0
4	5	5	4	3		5	5		4	4	4	1	5	4	4	4	5	3	5	5	5	2	67	1	1	0	1.92443	2		0	0
5	5	5	5	5	2	3	3	5		1	4.16667	1	5	4	4	5	4	4	5	5	4	2	67	2	2	0	0.849167	2	1	0	0
2	2	2	3	4	2	2	5	5	4	1	2.33333	1	5	3	5	5	4	5	5	5	5	1	67	3	2	0	1.16131	2	2	1	0
3	3	5	5	5	2	2	4	4	4	1	2.83333	1	5	5	5	5	4	3	5	5	5	1	67	3	3	0	3.82752	2	0		0
5	4	3	3	5	4	5	5	5	5	2	2.83333	1	5	5	5	3	4	5	5	5	5	3	68	1	0	0	2.90757	1			1
3	5	5	5	5	4	5	5	5	5	5	3.16667	1	5	5	5	5	3	5	5	5	5	3	68	1	1	0	2.75988	1	0	0	1
5	5	5	5	5	4	5	5	3	4	3	3	1	5	5	5	5	5	5	5	5	5	5	68	3	2	0	6.05164	1	1	0	0
	1	2	4	1	2	2	5	5	5	4	3.5	1.875	1	3	2	1	1	5	1	1.875	1	1.875	68	3	2	0	5.7448	1	1	0	0
2	2	2	2	1	3	3	5	4	4	1	3	2	3	3	3	1	2	1	2	2	3	3	68	1	8	0	0.8736	1	0	1	1
3	3	2	2	2	4	5	5	5		1	3.66667	2	3	2	2	1	1	5	2.44444	2.44444	5	1	68	2	0	0	2.08503	2	2	0	0
2	3	1	1	1	3	3	4	5	4	3	2.66667	2	4	1	1	1	3	3	3	3	5	1	68	2	0	0	11.8594	2	0	1	1
4	3	3	3	1	3	3	4	4	2	2	3.16667	2	4	3	3	4	3	2	2	3	2	1	68	2	0	0	13.8321	2	1	1	1
2	3	3	3	2	3	3	4	4	4	1	3.33333	2	2	2	3	2	3	3	4	4	4	1	68	3	0	0	5.61363	2	0	0	0
3	5	5	5	5	2	2	4	4	4	4	4.5	2	1	1	3	4	3	3	4	5	3	2	68	3	0	0	1.85286	2	0	0	0
2	5	5	4	5	2	3	5	5	4		4	2	3	3	3	4	3	2.9	5	4	1	1	68	3	1	0	2.99123	2	0	0	1
	1	3	2	3		5	5	5	5	2	3.33333	2	5	2	2	3	3	5	3	3	3	2	68	1	1	0	1.39252	2	1	1	1
1	2	4	4	5	4	5	5	5	4	3	4	2	3	3	3	3	3	4	3	3	3	3	68	2	1	0	4.50311	2	0	0	0
1	2	2	2	2	3	3	4	5	5	2	3.16667	2	3	3	3	5	3	4	4	4	2	1	69	2	0	0	1.31968	1	1	1	1
3	5	5	5		1	2	2	2	1	1	4.16667	2	3	5	3.1	3	3	5	2	3	3	2	69	3	0	0	2.7447	1	0	0	1
1	5	2	2	5	4	5	5	5	5	4	2.66667	2	3	3	3	4	3	5	4	4	4	3	69	1	0	0	1.85748	2	1	1	0
3	5	4	4	2	3	3	5	2	5	5	3.83333	2	2	5	5	3	4	5	4	4	3.5	1	69	1	0	0	3.22796	2	0	0	0
3	5	3	5	5	3	4	5	5	4	3	3.33333	2	4	3	4	4	5	3	5	5	4	1	69	1	0	0	1.61515	2	2	0	1
1	2	3	2	4	2	2	3	3	5	1	3.83333	2	3	3	4	3	4	5	5	4	4	3	69	1	1	0	7.9589	2	2	0	1
2	5	3	4	3	3	3	5	5	5	2	2.5	2	5	5	4	4	2	5	3	5	5	1	69	2	1	0	3.81432	2	0	0	0
4	5	5	4	5	4	5	5	5	1	4	3.33333	2	5	5	4	3	3	5	4	4	4	2	69	2	1	0	6.03662	2	2	1	0
2	3	3	3	4	3	4	3	5	2	2	3.66667	2	5	5	4	5	2	3	5	5	4	2	70	2	0	0	14.9144	1	0	1	0
3	5	3	4	4	3	4	3	3	3	1	3.66667	2	5	4	4	5	4	5	5	5	4	1	70	2	0	0	1.99606	1	0	0	1
1	5	5	5	5	1	1	5	5	5		2.66667	2	4	5	5	5	3	5	4	5	4	3	70	3	0	0	6.08766	1	2	1	0
4	5	2	5	1	3	3	3	3	2	2	4.83333	2	5	5	5	5	4	5	5	5	4	1	70	3	1	0	1.71493	1	1	1	0
4	5	5	5	3	3	3	3	3	2	2	3.66667	2	5	5	5	5	4	5	5	5	5	5	70	1	1	0	7.02497	2	0	0	0
2	3	3	4	2	3	3	4	5	4	2	4	2.85714	2	3	4	2	2.85714	4	2.85714	2.85714	3	2	70	1	3	0	1.74838	2	2	0	1
3	5	3	3	3	3	3			5	1	3.16667	3	3	1	1	1	3	1	1	1	2	1	71	2	0	0	2.00924	1	0	1	0
3	5	5	5	5	4	5	5	5	5	3	4.33333	3	3	1	1	3	3	5	2.55556	2.55556	3	1	71	3	0	0	3.93868	1	0	1	0
2	2	2	3	3	2	2	3	3	4	4	3.5	3	2	3	3	3	4	2	4	4	4	2	71	1	1	0	2.48257	2	2	1	1
2	5	4	5	5	3	4	4	5	3	1	3.5	3	1	2	4	1	4	4	5	5	4	2	72	3	0	0	5.88542	1	0	0	0
	1	1	3	4	4	5	5	5			4	3	1	2	2	1	5	4	5	5	5	2	72	3	1	0	9.1083	1	1	0	0
1	5	4	4	4	2	2	4	5	5	5	3	3	3	4	4	4	3	2	4	4	3	1	72	3	1	0	1.7327	1	0	1	1
3	5	5	5	3	2	2	2	3	2	1	4.33333	3	4	3	3	4	3	2	4	3	5	3	72	1	1	0	1.02653	2	1	1	0
1	2	3	4	5	3	4	5	4	4	3	2.5	3	4	3	5	3	2	5	5	5	1	1	73	2	0	0	2.1673	1	1	1	0
2	5	4	4	4	4	5	5	5	4	4	4.5	3	3	5	4	5	3	3	4	4	2	2	73	2	0	0	0.878403	1	0	1	0
3	3	5	5	4	2	2	2				3	3	5	5	5	5	2	2	4	4	2	1	73	2	0	0	1.08471	1	2	1	1
2	5	5	4	5	3	4	5	5	4	3	3.33333	3	4	4	4	3	4	3	4	4	3	2	73	2	0	0	4.79036	1	1	1	1
4	5	2	5	3	4	5	5	5	5	4	3.5	3	3	3	3	4	3	4	4	5	4	2	73	2	1	0	2.70995	1	0	0	1
1	2	3	3	1	3	3	3	3	3	1	4.16667	3	3	3	4	1	3	4	5	5	3.5	4	73	2	2	0	2.42274	1	0	0	1
3	5	5	5	4	2	2	3	4	3	1	4.83333	3	4	3	5	5	4	2	4	4	4	1	73	2	2	0	1.17773	1	0	0	1
4	5	5	5	4	4	5	5	3	1		3.16667	3	4	4	4	5	4	2	4	4	3.6	2	73	3	2	0	2.31672	1	1	0	1
3	5	4	5	2	3	3	5	5	5	1	4.33333	3	3.6	4	4	4	4	3	3	5	4	2	73	3	3	0	5.99954	1	0	0	1
2	5	5	3	5	4	5	5	5	5	4	4.5	3	5	2	2	5	3	4	5	5	4	2	73	3	4	0	2.92145	1	1	1	1
2	5	4	3	4	3	4	4	4	3	3	3.33333	3	5	5	4	3	3	5	5	5	1	1	73	1	1	0	2.10861	2	2	0	0
4	3	3	3	4	3	4	2	2	1	1	3.5	3	5	3	4	4	4	5	1	4	5	3	73	2	1	0	2.41769	2	1	0	0
	5	4	4	2		5	4		2	3	4	3	5	5	5	4	3	5	3	2	5	1	73	2	2	0	1.0625	2		0	0
1	2	2	1	1	4	5	5	5	1	1	4.5	3	5	4	4	5	2	4	4	5	1	4	73	2	2	0	4.0351	2	0	1	0
	1	2	2	1	3	3	5	4	4	2	4.83333	3	5	3	3	3	4	4	5	4	4	3	73	2	3	0	3.54622	2	1	0	0
	4	5	5	5	3	4	4	4	5	4	3.83333	3	5	2	5	3	5	1	5	5	3.77778	3.77778	74	2	0	0	5	1	0	0	1
2	5	5	4	5			3	2	1	1	4	3	3	4	4	4	4	4	4	4	4	3.8	74	2	1	0	1.00983	1	0	0	1
5	4	5	5	5	4	5	5	3		4	3.5	3	5	5	5	3	3	5	5	4	2	2	74	3	0	0	1.80051	2	2	1	1
4	3	1	1	2	3	3	4	3	1		3.66667	3	3	5	5	4	3	2	5	5	4	3	74	3	0	0	3.84845	2	1	1	1
1	2	2	3	1	4	4			3	2	4	3	5	3	5	3	3	5	4	5	5	1	74	3	1	0	1.00312	2	0	0	1
3	3	5	5	5	3	4	4	4	4	1	4	3	5	4	5	3	3	5	5	5	1	3	74	3	1	0	2.87707	2	0	0	1
2	3	5	5	4					4	2	3.66667	3	5	5	5	4	3	5	4	4	4	3	75	1	0	0	4.96628	1	1	0	1
3	3	3	4	3	2	2	5	5	4	3	3.83333	3	5	3	5	5	4	4	5	5	4	2	75	2	0	0	1.5997	1	2	0	0
1	5	5	5	5	3	4	4	4	4	2	3.83333	3	5	5	4	4	3	5	4	4	4	4	75	2	2	0	5.0749	1	0	0	0
1	2	2	2	1	1	1	2	3	5	1	3	3	5	5	5	5	3	5	5	5	3	1	75	2	2	0	3.99308	1	1	1	1
1	2	3		5	1	2	5	5	4	4	3.16667	3	3	4	4	5	4	5	5	5	5	2	75	2	2	0	1.0928	1	0	0	1
4	5	4	4	5	4	5	5	5	5	3	3.5	3	5	5	5	4	4	4	4	5	5	1	75	2	2	0	2.07639	1	0	1	1
1	5	5	5	5	5	5	5	5	5	3	3.83333	3	3	5	4	5	4	4	5	5	4.1	3	75	2	2	0	0.98853	1	1	1	1
	2	4	3	5	2	3			5		4	3	5	4	3	5	4.1	4	4	4	5	4	75	2	0	0	1.93069	2	1	1	1
5	4	4	4	4	4	5	5	4	2	2	3.66667	3	5	5	5	5	4	1	5	5	5	3	75	3	0	0	6.96024	2	2	1	0
3	5	4	5	5	3	4	3	2	2	2	3.83333	3	4	4	5	5	3	5	5	5	4	3	75	3	0	0	2.15704	2	2	1	0
4	5	5	5	5	4	5	5	5	5	4	3.83333	3	5	4	4	5	4	5	5	5	4	3	76	1	1	0	2.86308	1		0	0
	5	4	5		1	2	3	5	4	1	3.83333	3	5	4	5	5	4	5	5	5	4	2	76	1	2	0	3.8569	1		0	0
3	5	4	3	5	3	4	5	5			5	3	5	5	5	5	5	5	5	5	5	1	76	1	0	0	0.988819	2	1	1	1
2	5	4	4	5	4	5	5	5	4	1	5	3	5	5	5	4	4	5	5	5	5	3	76	1	0	0	6.15779	2	1	1	1
2	5	5	5	5	3	4	5	4			3.33333	3	5	5	5	5	4	5	5	5	5	3	76	2	0	0	2.55647	2		0	1
1	2	3	3	3	4	5	4	4	5	5	3.66667	3	5	5	4	5	5	5	5	5	4.66667	4.66667	76	2	1	0	7.7548	2	2	1	1
4	4	3	3	4	1	1	5	5	4	4	4.33333	3.28571	5	3	3	3	3.28571	4	3.28571	3.28571	4	1	76	2	3	0	20.8825	2	0	1	1
5	5	3	5	5	2	2	5	4	5	2	4.5	3.3	4	4	3	3	3	3	4	4	3	2	76	2	4	0	2.02225	2	1	1	1
2	2	3	2	1	3	3	4	3	3	2	4	3.44444	5	5	5	5	2	2	1	3.44444	5	1	77	3	0	0	7.81759	1	0	1	0
5	4	3	5	3	1	1	4	3	3	3	2.83333	3.5	3	4	4	3	1	4	5	5	5	1	77	3	0	0	1.75859	1	0	1	1
4	5	5	5	5	4	5	5	3	1	2	4.66667	3.75	3	4	4	1	3.75	5	5	3.75	4	4	77	3	0	0	5.243	1	1	1	1
3	5	5	5	3	4	5	4	5	4	1	3.16667	4	3	1	1	2	2.5	3	2.5	2.5	5	1	77	1	2	0	1.81831	2	1	1	0
4	5	3	5	5	4	5	5	5	5	1	4.16667	4	1	1	3	2	3	3	2.75	2.75	5	2.75	77	1	2	0	2.01145	2	1	1	0
3	5	5	5	5	4	5	5	4	1	1	3.66667	4	2	2	3	1	4	5	3	3	4	2	78	1	0	0	1.21083	1		0	1
3	3	3	4	5	3	4	5	5	4	2	3.66667	4	3	3	2	2	3	4	3	5	2	2	78	2	0	0	14.6219	1	0	0	0
4	5	5	4	2	3	3	4	1	5	3	3.83333	4	2	2	3	1	4	4	4	4	3	2	78	2	2	0	5.53271	1	0	0	0
2	3	5	5	5	5	5	5	5	5	5	4	4	2	3	3	2	3	4	4	4	1	3	78	2	2	0	1.83312	1	1	0	0
2	5	5	4	3	4	5	1	3	3	4	5	4	1	3	4	2	3	5	5	3	3	1	78	2	2	0	0.922454	1	1	0	0
4	3	3	3	3	3	3	3	3	1	1	4.33333	4	3	3	4	5	4	1	2	3	5	2	78	2	7	0	3.04655	1		1	1
4	5	4	3	5	5	5	5	5	4		4.16667	4	2	3	4	3	3	4	4	4	3	3	78	3	0	0	0.980694	2	2	0	0
3	5	5	5	5	4	5	5	5	4		5	4	3	3	4	2	4	5	4	4	3.4	1	78	3	0	0	2.55751	2	1	0	1
2	5	3	4	4	4	5	3	2	4	1	4.66667	4	3	3	3	3	4	2	4	4	4	4	78	1	0	0	5.74873	2	2	0	0
4	4	4	3	3	4	5	5	5	5	3	5	4	2	2	2	2	4	5	5	5	5	2	78	1	0	0	1.09296	2	1	1	0
3	5	5	5	5	2	2	5	5	1	1	3.16667	4	4	2	3	2	4	5	4	4	5	1	78	1	0	0	2.05168	2	1	1	1
3	5	4		1	4	5	5	5	5	1	3.66667	4	5	5	5	5	1	2	5	5	1	1	78	1	0	0	1.97816	2	0	0	1
4	5	5	5	5	4	5	4	5	4	1	4	4	4	4	2	2	4	5	3	5	4	2	78	1	0	0	0.758889	2	1	1	1
4	5	5	5	5	4	5		4	5	4	4.33333	4	3	3	3	2	4	5	5	3.6	4	3	78	1	2	0	3.60061	2	2	1	1
3	3	3	3	3	3	3	5	5			3.83333	4	5	5	5	5	5	3	3	3	1	1	79	2	0	0	5.22159	1	1	1	0
3	3	3	3	5	2	3	5	5	4	1	4	4	5	5	5	5	4	4	1	4	2	1	79	2	0	0	6.92205	1	0	1	0
4	3	3	4	3	4	5	4	5	1	1	4.66667	4	3	5	5	1	4	4	5	5	3	1	79	2	0	0	0.820949	1		1	0
1	5	5	5	5	1	1	1	1	5	5	4	4	2	3	3	4	4	5	4	5	3.7	3	79	2	1	0	2.02413	1	0	0	1
4	4	4	4	4	3	4	5	4	5	5	4.66667	4	5	5	5	1	3	5	5	3	1	3.7	79	2	1	0	5.16363	1	0	1	1
4	5	5	5	4	4	5	5	5	5	5	3.66667	4	3	4	4	3	4	5	4	4	4	3	79	1	0	0	2.66634	2	1	1	0
3	5	5	5	5	4	5	5	5	5	5	3.66667	4	4	3	3	3	2	5	4	4	5	5	79	1	0	0	2.71133	2	1	0	0
4	3	5	5	1	4	4	5	5	5	5	4.33333	4	5	5	5	5	5	1	1	1	5	5	79	1	0	0	1.09936	2	1	0	0
2	3	1	4	1	2	2				4	3.66667	4	5	3	3	5	2	4	4	4	4	4	79	1	0	0	0.723854	2	0	0	1
3	5	3	1	5	4	5	5	5	4	1	3.83333	4	4	4	4	4	2	4	5	5	4	2	79	1	2	0	4.49979	2	1	0	1
3	5	5	5	5	3	4	4	5	5	1	4.16667	4	2	3	4	3	4	4	4	4	5	5	79	1	2	0	2.52756	2	0	1	1
2	5	5	5	5	3	4	4	4	4	4	4.83333	4	5	4	4	4	4	3	4	4	3	3	79	1	3	0	0.980486	2	0	0	1
4	5	5	5	4	4	5	5	5	4	3	4	4	5	3	3	4	4	3	4	5	5	2	80	2	0	0	0.98691	1	0	1	0
4	5	5	5	1	5	5	5	5			4	4	3	3	4	4	4	5	5	3	3.9	4	80	2	0	0	3.70848	1	1	0	0
3	3	3	3	4	2	2	5	5	1	1	4	4	5	4	3	4	3	4	4	5	4	3	80	2	2	0	4.04405	1	0	0	0
3	5	5	5	5	4	5	3	5	4	3	4	4	3	2	4	4	4	4	4	4	5	5	80	2	3	0	11.0409	1	0	1	0
3	3	3	3	3	5	5	5	5	4	3	4.33333	4	5	5	5	3	4	1	3	3	5	5	80	2	3	0	0.838067	1	1	0	0
4	5	5	5	5	3	4	4	4	5	5	4.66667	4	5	3	3	5	4	3	5	5	5	1	80	2	0	0	10.0729	2	1	0	0
5	5	4	5	5	5	5	5	5	1	1	3.83333	4	5	4	4	2	4	5	4	3	5	3	80	2	0	0	2.5617	2	0	1	1
	1	1	1	4			5	5	5		3.16667	4	5	4	4	4	4	4	4	4	5	2	80	3	0	0	8.69061	2	1	1	0
3	5	4	4	5	5	5	5	5	5	1	3.83333	4	1	4	3	5	5	2	5	5	5	5	80	3	2	0	4.73583	2	1	0	0
	5	5	5	5	1	1	5		4	1	4	4	3	5	5	5	3	5	5	5	3	1	80	3	3	0	4.0903	2	2	1	0
	5	5	5	5	4	5	5	5	4	3	4.83333	4	4	5	5	4	3	3	4	4	4	4	81	3	0	0	1.593	1	1	0	0
5	5	5	5	5	3	4				3	4	4	5	3	4	3	4	5	4.1	4	5	4	81	1	1	0	1.37116	2		1	0
3	3	3	3	4	3	4	4	4	5	1	4.16667	4	5	4	4	4	3	5	5	5	4.1	2	81	1	1	0	0.845394	2	2	0	0
4	5	5	5	5	4	5	5	4	4	3	5	4	5	4	4	4	4	1	5	5	5	4.1	81	1	1	0	1.6113	2	0	0	0
4	3	4	5	4	2	2	4	3	5	3	5	4	5	4	4.14286	1	5	4.14286	5	5	4.14286	4.14286	81	1	2	0	3.03995	2	2	1	0
1	5	4	5	4	1	1	5	5	5	3	5	4	5	5	5	5	3	5	5	5	1	3	81	1	3	0	4.24803	2	0	1	0
4	5	2	2	5	2	3	4	4	4	1	3.83333	4	3	3	5	4	5	5	5	5	5	2	82	1	0	0	3.97736	1	2	1	1
4	3	4	4	5	4	5	3	3	3	1	4.33333	4	5	5	4	5	3	2	5	5	5	3	82	1	1	0	1.04462	1	1	0	1
4	4	2	2	4	4	5	5	5	5	5	4.33333	4	4	4	4	3	4	5	5	5	5	3	82	1	1	0	4.78387	1	0	1	1
2	3	4	4	3	4	5	5	5	4	1	4.5	4	5	4	4	5	3	5	5	5	4	2	82	1	0	0	3.67347	2	0	0	1
3	5	3	5	3	3	3	3	5	4	2	3.33333	4	5	4	4	5	5	5	4	5	4.2	1	82	2	0	0	3.49519	2	0	1	1
2	3	4	4	1	2	2	1		5	1	3.5	4	4	3	4	4	4	5	5	5	4.22222	4.22222	82	2	0	0	5.78616	2	0	0	1
4	5	4	4	4	4	5	2	3	3	2	4	4	5	5	5	5	4.22222	5	4	4.22222	2	3	82	2	0	0	3.8862	2	0	1	1
3	5	3	3	3	3	3	3	3			4.33333	4	3	3	4	5	5	4	5	5	4.22222	4.22222	82	2	0	0	2.61336	2	0	1	1
	1	1		3	3	4	4			1	3.33333	4	5	4	4	4	4	5	5	5	5	2	82	3	0	0	1.17838	2	1	1	0
	1	3	2	1	1	1	4		4	3	4	4	5	4	4	5	4	4	5	5	4	3	82	3	1	0	2.95353	2	0	1	0
	5	5	5	5	2	2	1	1		4	3.33333	4	4	4	4	5	3	5	5	5	4	4	82	3	3	0	1.94839	2	1	1	1
	4	3	4	4	3	4	5	5	1	3	3.66667	4	5	5	5	4	4	4	5	5	4	2	82	3	4	0	3.13329	2	0	1	1
4	5	4	4	5	4	5	5	5	4	3	4	4	3	5	5	5	4	5	5	5	5	1	82	3	4	0	9.05013	2	0	0	1
4	3	3	5	4	3	4	5	5	5	1	4.5	4	5	4	4	4	4	5	5	5	4.44444	4.44444	83	1	5	0	1.94197	1	1	1	0
3	5	4	4	4	2	2	4	4		2	3.5	4	5	5	4	5	4	4	5	4	4.44444	4.44444	83	1	8	0	0.800914	1	0	0	1
4	5	3	5	5	4	5	5	5	3	1	3.83333	4	5	5	4	4	3	5	5	5	4.44444	4.44444	83	1	0	0	2.16125	2	2	1	1
3	3	5	5	5	4	5	3	3		5	4.16667	4	5	3	5	5	5	5	5	5	5	2	83	1	0	0	2.46937	2	0	0	1
1	5	5	5	5	4	5	5	5	4	4	4	4	5	5	4	3	4	5	5	5	5	4	83	2	0	0	3.00144	2	2	0	0
4	4	3	3	4	4	5	5	5	1	3	4	4	5	5	5	5	4	5	5	5	4	2	83	2	0	0	4.55417	2	0	0	0
5	5	5	5	5	4	5	4	4	4	3	4.16667	4	5	5	4	3	4	5	5	5	5	4	83	2	0	0	4.99231	2	0	1	1
4	5	5	5	3	4	5	4	4	2	2	3.83333	4	5	5	5	4	3	5	5	5	4	4	83	3	0	0	3.65398	2	0	0	0
4	4	3	4	5	4	5	5	5			3.83333	4	5	4	5	5	4	5	5	5	5	2	83	3	1	0	18.8078	2	0	1	1
3	5	3	5	5	3	4	4	5	5	5	4	4	5	5	5	5	4	5	5	5	5	1	83	3	2	0	2.08734	2	0	0	1
4	3	3	4	5	4	5	4	5		2	4.33333	4	5	5	3	5	4	4	5	5	4.5	5	83	3	3	0	6.13331	2	2	0	1
5	4	4	4	4	5	5	5	5	1	1	5	4	5	5	5	5	4	5	5	4	4	4	84	3	0	0	4.97145	1	0	0	1
4	5	3	3	4	4	5	4	4	4	4	4	4	4	4	5	5	4	5	5	5	4.55556	4.55556	84	1	0	0	0.799282	2	2	0	0
4	5	4	4	4	4	5	5	5	5	3	4.5	4	5	4	5	5	4	5	5	5	4	4.6	84	1	0	0	3.05655	2	1	1	0
4	5	2	2	2	3	3	5	5	3	3	4.5	4	5	5	5	4.625	5	3	5	5	4.625	4.625	84	1	0	0	3.09789	2	0	1	0
2	3	3	3	4	4	5	5	5			4.5	4	5	5	5	5	5	2	5	5	5	5	84	1	1	0		2	1	1	0
	4	4	4	3	5	5	4	5	5	4	4.5	4	5	4	4	4	5	5	5	5	5	5	84	1	1	0	1.00035	2	1	1	1
3	3	5	5	5	3	4	5	5	5	4	5	4	5	5	5	5	3	5	5	5	5	4	84	1	2	0	1.81933	2	2	1	1
4	5	5	5	5	3	4	5	4	4	1	4	4	5	5	5	5	4	5	5	5	4	4	84	2	3	0	1.13998	2	2	0	0
1	5	3	5	1	4	4	4	5	4	2	4	4	5	3	5	5	4	5	5	5	5	5	84	2	4	0	7.04043	2	1	0	0
4	4	3	3	5	5	5				5	5	4	4	5	5	5	4	5	5	5	5	4	85	2	0	0	7.866	1	1	0	0
4	3	3	3	2	3	3	5	4	3	1	3.83333	4	5	5	5	5	4	5	4	4	5	5	85	2	0	0	5.90662	1	2	1	1
5	4	3	3	4	4	5	5	5	4	4	5	4	5	5	5	5	4	5	5	5	4	4	85	3	1	0	3.19264	1	2	1	1
1	2	3	3	4	4	5	5	5		2	3.83333	4	5	5	5	4	5	5	5	5	4.8	5	85	1	0	0	3.41081	2	0	0	0
4	5	5	5	4	4	5	5	5	4	2	4.33333	4	5	5	5	5	5	5	5	5	4.8	4	85	1	1	0	1.02579	2	1	1	0
4	5	3	4	5	2	3	5	5	5	4	4.83333	4	5	5	5	5	5	4	5	5	5	5	85	1	1	0	1.39753	2	1	1	1
3	5	4	4	4	4	5	4		3	1	5	4	5	5	5	5	5	5	5	4	5	5	85	1	2	0	1.43286	2	0	0	1
3	3	1	2	4	3	4	4	4	1	3	5	4	5	5	5	5	4	5	5	5	5	5	85	1	4	0	3.66843	2	0	1	1
3	3	4	4	4	4	5	5	5	1	1	3.5	4	5	5	5	5	4	5	5	5	5	5	85	2	9	0	2.82311	2	0	1	0
3	5	5	5	5	4	5	5	4	4	4	4.16667	4	5	5	5	5	5	5	5	5	5	4	86	2	0	0	1.84403	1	1	0	0
4	3	3	4	5	5	5	5	5			4.66667	4	4	5	5	5	5	5	5	5	5	5	86	2	0	0	3.09247	1	2	1	0
3	5	4	4	5	3	4	5	4	5	3	5	4	5	5	5	5	5	5	5	5	4.88889	4.88889	86	2	1	0	2.24985	1	0	1	0
5	5	3	2	1	4	5	5	5			4	4	5	5	5	5	5	5	5	5	5	4.9	86	2	1	0	1.02569	1	1	1	1
2	5	5	5	5	5	5	5	5	5		4	4	5	5	5	5	5	4.9	5	5	5	5	86	2	1	0	2.70432	1	2	0	1
3	5	2	2	2	3	3	5	5			4.33333	4	5	5	5	5	5	5	5	5	5	5	86	2	1	0	13.8857	1	1	1	1
4	4	4	5	5	3	4	3	3	3	3	4	4.11111	5	4	5	5	4	4.11111	5	4	4	1	86	3	2	0	1.91091	1	1	0	0
3	5	5	4	3	4	5	1	1	1		4	4.125	5	3	5	3	4	3	5	5	4.125	4.125	86	3	0	0	2.86111	2	0	0	0
3	3	3	3	3	4	5		4	5	1	5	4.125	3	3	5	5	4	3	5	5	4.125	4.125	86	3	0	0	5.59935	2	0	0	0
4	3	5	5	5	5	5	5	5		5	5	4.2	5	4	4	5	4	5	5	4	4	2	86	3	0	0	2.94669	2	0	1	1
1	5	3	4	2	4	5	1		1		3.66667	4.2	5	5	5	5	5	5	5	5	1	1	86	1	0	0	1.88647	2	1	0	0
3	5	5	5	5	4	5	5	5	5	2	4.16667	4.3	5	5	5	4	3	5	5	5	5	1	86	1	1	0	1.09929	2	1	0	0
4	4	5	5	4			5	4	1	1	4.33333	4.3	5	5	5	5	2	2	5	5	5	4	86	1	1	0	3.0813	2	2	1	0
3	5	4	5	5	4	5	5	5	5		4.4	4.33333	3	5	5	4	3	5	5	5	4	4.33333	86	1	1	0	1.99978	2	0	0	0
3	5	4	4	3		5	5	5	5	5	4.83333	4.375	5	5	5	5	1	5	4	4.375	5	4.375	86	1	2	0	3.99244	2	1	1	1
4	4	2	3	4	4	5	5	5	3	1	5	4.375	3	4	4	5	4	5	5	5	4.375	4.375	86	1	2	0	1.23747	2	0	1	1
4	5	5	5	5	3	4	5	4	5	2	5	4.4	5	3	5	5	5	5	4	5	5	2	86	1	2	0	9.42001	2	1	1	1
4	5	3	3	5	4	5	5	5	5	4	3.16667	4.44444	5	5	5	5	4	5	5	5	1	4.44444	87	2	0	0	4.84737	1	0	0	0
	4	5	5	4	4	5	5	5	1	1	4	4.6	5	5	5	5	5	5	5	5	5	1	87	2	0	0	2.80563	1	1	1	1
1	2	2	3	2	1	1	1	1	2	1	4	4.6	5	5	5	5	1	5	5	5	5	5	87	2	4	0	6.81977	1	1	1	1
	1	1	1	4	4	5	4	5	4	4	4.33333	4.6	5	5	5	5	4	5	5	5	5	2	87	2	0	0	1.89529	2	0	0	1
	5	3	4	5	4	5	5	5			4.66667	4.6	5	5	5	5	1	5	5	5	5	5	87	2	0	0	1.92111	2	1	1	1
4	4	5	5	5	5	5	5	5	5	1	5	4.75	5	4	5	4.75	4	5	5	5	5	4.75	87	3	0	0	0.866933	2	0	0	0
1	5	3	5	5	4	5	5	5			5	4.77778	5	4	4	5	5	5	5	5	5	4.77778	87	3	0	0	4.84928	2	0	0	0
3	3	1	1	3	3	4	5	5	5	1	4	5	2	3	2	1	1	5	4	3	5	2	87	1	6	0	1.84892	2	1	1	0
2	3	3	5	5	4	5	4	4	4	3	4	5	1	2	2	3	5	1	5	5	3.1	2	88	1	1	0	1.89814	1	2	1	0
3	5	5	5	4	4	5	5	5	1	3	4.66667	5	3	4	4	1	2	5	1	3	3	4	88	1	2	0	3.02306	1	1	0	0
4	3	3	3	4	3	4	4	4	2	1	5	5	3	3	3	3	4	4	4	4	2	2	88	1	2	0	2.10282	1	1	1	0
4	5	5	3	3	4	5	5	5	3	1	5	5	2	2	5	1	4	2	5	4	5	2	88	1	3	0	15.5313	1	2	1	0
3	3	2	2	1	4	5	1	1	1	1	3.83333	5	1	3	3	3	4	4	2	5	5	3	88	1	0	0	1.94097	2	0	0	1
3	5	4	4	2	4	5	5	5	1	1	4	5	3	4	5	4	2	5	4	5	1	1	88	1	0	0	0.788877	2	0	0	1
3	3	5	5	2	4	5	5	5	5	5	4	5	1	5	5	5	1	5	5	5	1	1	88	1	0	0	5.08363	2	2	1	1
1	5	5	5	4	4	5	4	4	3	1	4	5	2	3	4	1	5	5	5	5	3	1	88	1	4	0	7.02822	2	0	0	1
3	5	3	3	5	4	5	5	5	5	4	4.33333	5	5	3	2	1	5	4	5	5	1	5	89	1	0	0	7.3167	1	1	0	1
4	5	5	3	3	3	3	4	3	3	2	5	5	3	3	4	3	4	5	5	4	4	2	89	1	0	0	1.77097	1	1	0	1
2	3	3	4	4	4	5	5	5	4	4	5	5	5	4	5	5	3	1	5	5	3	1	89	1	1	0	3.95539	1	0	0	1
3	5	3	3	5	3	4	5	5	5	2	4	5	5	5	5	5	5	1	1	1	5	5	89	2	0	0	6.73036	2		1	1
4	3	3	2	2	4	5	5	5	1	1	4	5	5	4	4	1	4	5	5	5	4	1	89	2	0	0	8.16117	2	0	1	1
	5	3	5	3	4	5	4	3	5	2	5	5	1	3	4	5	5	5	5	5	5	1	89	2	0	0	5.22159	2	1	1	1
4	5	4	5	5	4	5	5	5	5	3	4	5	3	3	3	4	4	5	5	5	4	5	89	1	1	0	0.829687	2	0	1	0
4	5	3	3	3		5	5	5	5	4	4.5	5	4	4	4	4	3	4	5	5	5	4	89	1	1	0	5.89084	2	0	0	0
4	5	2	2	3	5	5	1	4	5	3	4	5	2	4	4	5	4	5	5	5	4.33333	4.33333	89	1	2	0	5.68332	2	0	0	1
4	5	4	4	5	4	5	5	5	5	4	4.33333	5	5	5	5	5	5	4	5	5	1	3	90	1	0	0	5.1044	1	0	1	1
1	2	3	3	2	3	3	4	4	3	2	4	5	4	5	5	5	1	5	5	5	5	3	90	2	1	0	2.05043	1	0	1	0
5	5	5	5	5	3	4	5	5	4	2	4.5	5	5	3	5	5	4	1	5	5	5	5	90	2	1	0	1.6076	1	1	0	0
4	4	3	3	5	4	5	5	5	5	5	5	5	5	4	5	2	4	5	5	5	4	4	90	2	1	0	1.81998	1	1	1	0
1	5	5	5	5	3	4	5	5		4	4.16667	5	5	5	5	5	3	5	5	5	4.4	1	90	2	0	0	4.96608	2	0	0	1
3	5	5	5	5	4	5	5	5	5	4	4.83333	5	5	4	5	5	2	4	5	4	5	5	90	3	0	0	3.13818	2	1	0	0
5	4	3	4	3	5	5	5	5	4	4	4	5	4	5	5	5	5	4	5	5	5	2	91	1	0	0	2.96387	2	2	1	0
3	3	4	4	5	4	5	5	5	4	4	4.16667	5	4	5	5	5	4	5	5	5	4	3	91	1	3	0	2.76385	2	0	0	0
4	5	3	2	3	4	5	5	5		4	4.33333	5	5	3	3	5	5	5	5	5	4.55556	4.55556	92	1	0	0	6.67102	1	1	0	0
	1	4	4	1	3	3	5	5	5	1	4.83333	5	5	5	5	5	5	5	5	5	5	1	92	1	1	0	3.82303	1		1	0
	5	5	5	5	2	2		4		1	5	5	5	5	5	5	5	5	5	1	5	5	92	1	0	0	0.90316	2	2	1	0
3	5	5	5	5	3	4	4	4	5	2	4.5	5	5	3	3	5	5	5	5	5	5	5	92	2	0	0	2.0611	2	2	1	0
5	4	4	4	5	4	5	4	5			4.33333	5	5	4	4	4	5	5	5	5	4.7	5	93	2	0	0	0.883519	1	0	1	1
	1	3	4	5	3	4	4	4	5	2	4.16667	5	5	4	5	5	3	5	5	5	5	5	93	3	1	0	0.761227	1	0	0	0
5	5	5	5	5	5	5	5	5	5	5	4.83333	5	5	5	4	5	4	5	5	5	4	5	93	3	1	0	2.91345	1	1	1	1
3	5	4	4	5	4	5	5	5	5	5	4.33333	5	5	5	5	5	5	5	5	5	4	4.9	94	1	2	0	0.882882	2	1	0	0
4	5	5	5	5	4	5	5	5	4	1	4.66667	5	5	5	5	5	4	5	5	5	5	5	95	1	0	0	2.13899	2	0	1	0
4	5	4	5	3	4	5	5		4	1	4.83333	5	5	5	5	5	5	5	5	5	5	4	95	2	2	0		2	2	1	1
5	5	5	4	5	4	5	4	4	5	1	5	5	5	5	5	4	5	5	5	5	5	5	96	3	0	0	1.77718	1	0	0	1
	1	1	1	1	1	1	2	2	3	3	5	5	5	5	5	5	5	5	5	5	5	5	96	1	0	0	1.90446	1	2	1	0
5		4	4	5	5	5	5	5	5	4	5	5	5	5	5	5	5	5	5	5	5	5	97	2	0	0	1.70556	2	0	1	1
2	5	5	5	5	4	5	4	5		3	2.33333	1	2	2	2	2	1	1	1	1	2	1	65	1	0	1	26.9849	1	0	1	1
5	4	4	4	3	2	2	5	5	5	3	3.16667	1	5	3	4	2	2.44444	2.44444	3	2	1	1	66	2	1	1	2.94817	1	2	1	0
5	5	5	5	5	5	5		5	5	4		1	2	3	5	3	2	5	2	2	3	1	66	1	0	1	2.95294	2	2	1	1
5	4	5	5	5	5	5	5	5	5	1	3.83333	1	3	1	4	1	2	5	5	5	1	5	67	1	0	1	0.52515	1	1	1	0
4	4	2	5	1	4	4	5	5	1	5	3.16667	1	2	3	3	2	4	5	5	5	4	3	67	1	1	1	6.99419	1	1	1	1
4	3	3	5	5	4	5	5	5	4		3.5	1	5	4	5	2	4	5	5	3	2	1	67	2	1	1	2.92719	1	0	1	0
4	4	4	5	5	3	4	2	2	3	1	3.66667	1	2	5	5	5	1	5	5	3.4	4	1	67	2	2	1	1.8256	1	1	1	1
4	5	5	5	5	4	5	5	5	5	5	3.83333	1	3	4	5	5	3	5	5	5	5	1	67	2	1	1	4.32355	2	1	1	0
3	3	3	4	5	4	5	5	4	4	2	3.5	1	5	4	4	5	4	5	5	5	3	1	67	3	1	1	6.08333	2	0	1	0
3	3	3	3	3	3	3	5	5	4	1	3.83333	1	5	5	5	5	4	5	5	5	5	1	68	1	0	1	2.80264	1		0	0
5	5	4	4	4	5	5	5	4	5	5	2.66667	1	5	5	5	5	3	5	5	5	5	3	68	2	1	1	4.19273	1	1	0	1
5	4	3	3	5	5	5	5	5	1	2	3.83333	1	5	5	5	5	4	5	5	5	4	4	68	2	1	1	5.95203	1	0	0	1
4	3	4	4	5	4	5	5	3	2	1	4.83333	2	4	2	2	2	3	1	2	2	2.22222	2.22222	68	1	8	1	3.76738	1	1	0	0
4	3	3	4	4	4	5	5	5	5	5	5	2	2	2	2	1	3	1	4	3	3	3	68	1	0	1	0.842697	2	2	1	1
4	5	4	5	4	4	5	3	3	3	2	3.16667	2	3	2	3	2	2	5	2.5	2	1	3	68	2	0	1	4.02205	2	2	1	1
5	5	4	4	1	5	5	5	5	5		3.16667	2	3	3	3	2	2	4	3	3	4	2	68	3	0	1	15.6213	2	0	0	1
5	5	5	5	5	5	5	5	5			4.33333	2	5	3	4	1	2	4	4	4	3	1	68	2	2	1	1.01222	2	0	1	0
5	4	1	5	3	5	5	5	5	5	2	4	2	3	3	3	3	3	4	4	5	3	1	69	2	0	1	1.42914	1	1	1	1
3	5	5	5	5	4	5	5	5	5	4	4.2	2	4	3	4	3	3	4	4	4	4	3.5	69	1	0	1	3.63253	2	0	1	0
4	5	4	4	4	4	5	4	4	4	2	2.83333	2	3	5	5	3	3	5	4	4	3	2	69	2	0	1	2.86081	2	0	1	0
4	5	5	5	5	4	5	4	5	5	1	3.5	2	5	3	5	3	2	5	4	5	4	1	69	2	0	1	2.72301	2	2	1	0
4	5	5	5	5	4	5	5	5	4	1	3.16667	2	5	3	4	5	2	4	5	5	1	3	69	2	0	1	0.853044	2	1	1	1
5	5	4	4	5	5	5	5	5	5	4	3.83333	2	5	5	5	3	4	3	5	4	3	1	69	1	0	1	1.19605	2	2	0	1
5	5	4	5	5	4	5	5	4	4	2	4.33333	2	5	5	5	3	3	1	5	5	5	1	69	1	1	1	1.4798	2	0	1	1
4	5	3	4	5	4	5	5	5	4		3.66667	2	5	4	5	5	4	2	5	5	4	1	69	2	1	1	1.95816	2	2	1	0
4	3	4	4	1	4	4	4	4	5	4	3.83333	2	4	3	3	5	4	5	5	5	5	3	70	2	0	1	3.54142	1	1	1	0
5	4	2	1	1	5	5	5	5	5	3	3.83333	2	4	5	5	5	5	4	4	5	4	2	70	2	0	1	2.75913	1	1	0	1
	2	3	4	2	5	5			5	1	4.5	2.71429	3	3	4	2.71429	2	4	2.71429	2.71429	2	1	70	1	1	1	3.74434	2	2	1	0
	5	5	5	5	1	1		3	1	1	4.5	3	1	1	1	4	4	1	5	2.5	4	1	71	2	0	1	3.80569	1	1	1	0
	1	2	2	3	4	5	5	5	5	5	3.83333	3	2	3	3	5	2	3	2	2	2	1	71	2	0	1	1.91904	1	1	0	1
	2	3	3	3	1	1				1	4.66667	3	1	3	2	3	4	3	4	3	1	2.7	71	3	0	1	13.7081	1	1	0	0
4	5	5	5	3	4	5	1	1	5	2	3.5	3	4	3	3	4	3	2	2	3	3	3	71	1	1	1	2.18052	2	0	1	0
4	4	5	5	5	5	5	5	5	5	5	3.5	3	2	3	2	4	3	5	4	4	3	1	71	1	1	1	1.90994	2	1	0	1
4	5	3	5	5	5	5	5	5			3.5	3	3	2	3	3	3	3	4	4	3	3	71	2	1	1	3.97812	2	0	0	0
4	5	5	5	5	4	5	4	5	5	2	3.83333	3	3	1	2	4	3	5	3.1	4	5	1	72	2	0	1	3.1992	1	0	1	0
5	4	5	5	5	5	5	5	5			3.66667	3	3	4	4	5	2	4	3	3	3	1	72	3	2	1	9.69241	1	1	1	1
5	5	5	5	5	5	5	5	5	5	1	4.6	3	3	3	3	3	4	4	5	4	4	1	73	1	0	1	3.51352	1	0	1	0
4	3	4	4	4	5	5	4	5	5	2	3.5	3	5	5	4	3.4	2	5	2	2	5	1	73	2	0	1	3.0074	1	0	0	0
4	5	4	4	5	3	4	4	4	5	5	3.33333	3	5	4	3	3	2	5	5	5	4	1	73	1	1	1	7.8003	2	1	1	0
4	5	4	3	5	4	5	5	5	5	4	4	3	4	3	3	5	4	3	5	5	3	3	73	1	1	1	6.74927	2	2	1	0
4	5	5	5	5	4	5	4	4	5	5	3.83333	3	3	3	3	3	5	5	4	5	5	2	73	2	4	1	1.93831	2	1	0	1
4	3	3	3	4	4	5	5			1	4.5	3	5	2	2	5	4	5	5	5	3.8	2	74	2	0	1	2.18236	2	1	1	1
4	5	3	4	4	4	5	4	4	4	3	4.83333	3	4	3	3	5	4	4	5	4	5	2	74	2	0	1	4.02609	2	2	1	1
5	5	5	5	4	5	5	5	5	5	1	4.5	3	5	4	5	3	4	5	5	5	5	1	75	1	0	1	27.0457	1	2	0	0
4	4	3	4	4	4	5	5	5		1	2.83333	3	5	4	4	4	4	5	4	5	5	2	75	2	0	1	2.99699	1	0	1	0
2	5	5	5	5	4	5	4	4	5	4	3.83333	3	5	5	3	5	4	5	4	5	4.1	2	75	2	0	1	3.94063	2	1	1	1
4	5	5	5	5	4	5	5	5	4	4	4	3	5	4	5	5	4	5	4	5	5	1	75	3	0	1	3.54971	2	0	0	1
4	4	5	5	5	4	5	5	5	3	2	3.16667	3	5	3	5	5	4	5	5	5	4	3	76	1	0	1	2.80266	1	1	1	0
3	3	3	4	3	5	5	5	5	4	4	4	3	5	4	4	5	3	5	5	5	4.33333	4.33333	76	1	3	1	0.754803	1	2	0	0
5	5	5	5	5	5	5	5	5	3	1	5	3	5	5	4	5	2	5	5	5	5	4	76	1	4	1	0.845174	1	2	1	0
4	5	4	5	5	4	5	5	5	4	3	4.16667	3	5	5	5	5	4	5	5	5	3	3	76	1	0	1	4.90068	2	0	1	1
5	4	4	2	2	5	5	5	5	3	3	4.66667	3	5	5	5	3	4	5	5	5	5	4	76	1	0	1	4.05208	2	2	0	1
4	3	5	4	5	4	5	4	5	5	3	3.5	3	5	5	5	5	3	4	4	5	5	5	76	2	0	1	2.97437	2	0	0	0
4	5	5	5	5	4	5	5	5	1		4.16667	3	5	5	5	5	4	5	5	5	4	4	76	2	0	1	0.948669	2	0	0	0
5	4	4	4	4	3	4	4	4	4	4	4	3.1	4	2	3	4	4	2	5	5	1	1	76	2	1	1	4.74516	2	0	1	1
4	5	5	5	5	4	5	5	5	5	5	3.16667	3.3	3	4	5	1	3	3	5	4	4	1	76	3	4	1	1.76319	2	1	1	0
4	4	5	5	4	4	5			3	1	3.83333	3.71429	5	4	4	2	4	4	3.71429	3.71429	3.71429	3	77	3	0	1	1.62863	1		1	1
4	5	5	5	5	4	5	5	5	5	1	4.83333	4	2	2	2	2	4	3	4	4	4	1	77	1	4	1	8.77919	2	0	1	0
4	5	5	4	3	4	5	2	2	3	1	4.33333	4	2	3	3	3	4	4	4	3	4	2	78	2	2	1	2.6695	1	0	0	1
4	5	5	5	4	4	5	5	5	4	3	3.83333	4	3	3	4	3	3	2	3	3	4	4	78	3	0	1	2.71101	2	1	1	0
5	5	5	5	5	4	5	5	5	5	4	4	4	3	3	3	4	3	3	4	5	4	3	78	1	1	1	1.59846	2	2	1	1
4	5	3	5	5	5	5	5	5	5	5	4	4	5	3	5	3	4	5	5	4	1	1	79	2	0	1	4.8197	1	2	0	0
5	5	5	5	5	5	5	5	5	5	1	3.66667	4	5	3	4	5	4	5	5	3	1	2	79	3	3	1	0.987303	1	2	1	1
5	4	3	4	5	5	5	5	5	5	5	4.33333	4	5	3	3	5	4	5	5	5	1	2	79	1	0	1	5.09554	2	1	1	0
5	4	2	2	4			5	4	4	1	4	4	5	5	5	5	4	2	3.88889	4	3.88889	1	80	2	0	1	2.89001	1	2	1	0
4	4	1	1	3	5	5	5	5	5	4	4.16667	4	3	3	4	5	4	4	5	4	5	3	80	2	0	1	5.20541	2	2	1	1
4	3	1	1	1	5	5	5	5			3	4	4	3	4	5	4	5	5	3	4	3	80	3	0	1	1.12501	2	0	0	0
5	5	4	5	2	5	5	5	5	5	3	3.66667	4	2	3	3	4	3	5	5	5	5	5	80	3	1	1	1.17616	2	1	1	0
4	5	5	5	5	4	5	5	5	5	1	4.5	4	5	4	3	5	5	5	5	5	1	2	80	3	5	1	2.6764	2	1	1	0
4	5	5	5	5	5	5	5	5	5	2	3.66667	4	5	4	4	2	4	5	4	4	4	4	81	3	0	1	0.638935	1	2	0	1
4	3	2	3	3	4	5	5	5	4	1	2.66667	4	5	3	3	3	3	5	5	5	5	5	81	1	3	1	1.10124	2	2	0	1
4	5	3	4	4	4	5	1	5	3	1	3.83333	4	3	5	5	5	4	5	3	5	4	3	82	1	0	1	2.0889	1	0	1	1
4	5	4	4	5	5	5	4	5		1	4.66667	4	3	4	4	4	4	5	5	5	5	3	82	1	0	1	3.14669	2	1	1	1
4	5	4	4	5	5	5	5	5			4.16667	4	5	4	5	5	4	5	5	5	1	4	82	3	1	1	2.36097	2	1	1	0
5	5	5	5	5	5	5	5	5	5	4	4	4	5	3	4	5	4	5	5	5	4	4.4	83	1	4	1	4.70455	1		1	0
#NULL!	4	5	5	4	4	5	5	4	4	2	3.83333	4	5	4	5	5	4	5	5	5	4	3	83	3	1	1	5.84354	2	0	0	1
5	4	2	4	1	5	5	5	5	4	1	5	4	5	5	4	5	4	4	5	5	5	4	84	3	0	1	3.67965	1	2	1	1
4	5	4	4	4	5	5	5	5		5	3	4	5	5	4	5	4	5	5	5	5	3	84	1	5	1	1.5338	1	2	0	0
5	5	5	3	5	5	5	5	5	5		4	4	5	5	4	5	4	5	5	5	5	4	84	1	1	1	4.01736	2	0		1
	1	1	1	1	5	5	5	5	5	4	4.66667	4	4	5	5	4	4	5	5	5	5	5	84	1	1	1	6.24667	2	0	1	1
4	5	3	3	3	5	5	5	5	4	3	4	4	5	5	4	5	4	5	5	5	5	4	85	3	0	1	4.57362	1	1	1	1
4	4	3	3	4	5	5	5	4	5	5	3.66667	4	5	5	5	5	4	5	5	5	5	5	85	1	1	1	1.40833	2	1	0	1
5		4	4	4	4	5	3	2	5	1	4	4	5	5	5	5	5	5	5	5	5	4.9	86	2	1	1	9.93262	1		1	1
4	5	5	5	5	5	5	5	5	5	1	3.16667	4.44444	5	3	5	5	4.44444	5	5	5	5	2	87	2	0	1	2.92708	1	1	1	0
5	5	4	4	5	5	5	5	5			4.83333	4.6	5	5	5	5	5	5	5	5	5	1	87	2	0	1	2.11492	2	2	1	1
	1	5	5	5	5	5	5	5	5	5	5	5	2	2	3	3	3.9	5	5	5	5	4	89	2	3	1	2.73725	1	2	1	0
	1	3	3	3	5	5			4		5	5	5	5	5	5	1	5	5	5	1	1	89	2	0	1	2.91788	2	0	1	0
5		4	4	4	5	5	5	4	5	5	5	5	5	5	5	5	5	5	5	5	1	1	89	1	2	1	2.90384	2	1	0	0
5	5	4	4	5	5	5	5	5	5	5	5	5	5	4	4	5	1	5	5	5	5	4	90	1	0	1	4.96108	1	1	1	1
5	4	2	3	2	5	5	5	5	5	3	4.6	5	5	5	5	5	5	4.42857	4.42857	4.42857	1	4.42857	90	2	0	1	4.20589	2	1	1	1
5	4	2	2	2	5	5	4	4		1	4.16667	5	2	4	4	5	5	5	5	5	5	4	90	3	2	1	4.86285	2	0	0	1
	1	1	3	2		5	5	5	5	3	4.16667	5	5	4	4	4	5	5	5	5	4.66667	4.66667	92	2	1	1	4.99414	2	1	0	1
1	5	5	4	4	3	4	5	5	4	2	4	1	2	3	5	4	1	4	4	2.77778	2.77778	1	66	1	0	0	1.05796	2	0	0	0
1	2	2	2	2	3	3	5	5		1	3.66667	1	4	4	4	1	1	4	5	5	5	1	67	1	0	0	5.18127	1	1	1	0
5	5	5	5	5	4	5	3	4	4	1	5	1	3	4	4	3	3	3	5	5	4	1	67	3	0	0	3.67622	1	1	1	0
2	5	5	4		1	2	2	2	5	2	3.16667	1	5	4	3	3	4	3.3	4	4	4	1	67	3	0	0	5.89282	1	0	1	1
1	2	2	2	2	1	1	2	2			3	1	5	5	5	1	1	5	5	5	5	1	67	3	0	0	3.0735	2	0	1	0
2	3	2	3	2	3	3	5	5	5	1	4	1	5	5	5	5	4	5	5	5	4	1	68	1	0	0	4.0798	1	2	1	0
2	5	5	5	5	3	4	4	3	4	2	2.6	1	5	4	5	5	4	5	5	5	5	1	68	2	0	0	5.86023	1	0	1	0
1	5	3	4	5	2	3	5	5	4	2	3	1	5	5	5	5	1	5	5	5	4.11111	4.11111	68	3	0	0	5.96765	1	0	0	1
1	5	4	4	5	1	1	5	5			3.5	2	5	2	2	2	3	4	3	2	2	2	68	2	0	0	1.62595	2	0	1	1
2	2	4	4	5	3	4	5	5	4	2	3.16667	2	5	5	3	3	3	3	4	3	3	2	69	2	0	0	2.01829	1	2	0	0
5	4	3	5	5	4	5	5	5	5	1	4.2	2	5	4	5	2	3	5	3	2	4	1	69	3	1	0	2.12094	1	2	0	0
4	3	4	4	3	4	5	5	5	1	1	3.33333	2	3	4	4	5	3.3	3	4	3	3	2	69	3	1	0	1.35615	1	0	0	1
3	5	5	5	5	3	4	5	5	5	4	3.66667	2	5	4	5	4	4	5	5	5	5	2	70	2	0	0	2.46016	2	2		1
2	3	3	4		2	3	4	5	3	2	4	2	5	5	5	4	4	5	5	5	4	3	70	3	0	0	1.56157	2	1	0	0
5	5	5	5	5	1	1	5	5		2	4.16667	2	5	5	5	5	4	5	4	5	4.44444	4.44444	70	3	0	0	0.990833	2	0	0	0
4	3	3	4	1	4	4	5	5	5	2	4.66667	2	5	5	5	5	5	5	5	5	5	3	70	3	1	0	2.9311	2	0	0	0
4	5	4	5	5	3	4	4	5	4	2	4	3	2	2	1	1	2	5	5	5	4	1	71	1	1	0	2.76152	1	0	1	1
2	5	5	5	5	3	4	4	4	3	2	3.16667	3	4	2	2	5	1	3	3	5	2.9	1	71	2	1	0	1.96699	1	2	0	0
2	5	5	5	5	3	4	4	4	4	3	4.5	3	5	3	2	3	3	2	3	4	3	1	71	2	1	0	0.617384	1	0	1	0
5	4	5	5	5	5	5	5	5	5		3.33333	3	3	4	4	5	3	4	2	2	1	1	71	2	1	0	2.71111	2	1	1	1
3	5	5	5	5	4	5	5	5	5	1	4.66667	3	4	1	1	3	2	3	5	5	5	4	72	1	2	0	0.701042	1	1	0	0
1	5	5	5	5	1	1	5	5	5	5	4.33333	3	5	5	3	3	2	5	4	4	1	1	72	1	0	0	16.379	2	1	1	1
3	3	2	3	3	5	5	5	5	4	5	4.5	3	4	2	2	4	3	4	4	4	5	1	72	1	0	0	2.36374	2		0	1
3	5	5	5	1	3	3	4	4	3	3	3.5	3	3	3	3	4	3	3	4	4	4	2	72	3	0	0	2.13255	2	2	1	0
5	5	5	5	5	2	3	5	5	5	1	4.5	3	3	4	4	1	3	4	4	4	4	2	72	3	0	0	1.17688	2		1	1
3	5	4	4	5	3	4	5	5	3	1	3.5	3	4	3	3	4	4	4	4	4	5	2	73	1	0	0	4.14082	2	1	1	0
3	5	5	4	5	3	4	5	5	4	1	4	3	3	3	4	3	4	3	5	2	5	5	73	2	0	0	4.91309	2	0	1	1
5	5	4	5	5	4	5	5	5	5	3	4.16667	3	5	5	5	4	2	5	5	4	4	1	74	1	1	0	1.77613	2		0	1
3	3	3	5	5	4	5	5	5	5	4	2.66667	3	3	5	5	5	4	5	5	5	1	2	74	2	1	0	1.25757	2	2	0	0
1	5	5	5	5	4	5	5	5	5	1	4.83333	3	5	5	5	5	3	3	5	4	4	2	74	3	2	0	3.61477	2	1	1	0
3	5	5	5	5	3	4	4	4	4		5	3	4	5	5	5	4	4	4	4	4	4	75	1	2	0	3.01267	2	2	0	1
4	5	5	4	5	4	5	4	4	4	3	4	3	5	3	4	4	4	5	4	5	5	4	75	2	3	0	0.974954	2		0	0
4	5	5	5	3	4	5	2	2	5	1	3.83333	3	4	4	5	5	3	5	4	5	4	4	76	2	0	0	5.10674	1	1	0	1
2	3	1	3		3	4	5	5	5	1	4	3	5	5	5	5	3	5	4	5	2	4.2	76	2	0	0	3.89065	1	0	1	1
1	5	5	5	3	1	1	5	5	3	1	4	3.88889	3.88889	4	4	5	3	3	5	5	5	1	77	1	0	0	3.97104	2	0	1	0
2	5	4	5	5	3	4	5	5	5	4	4.16667	3.9	4	3	3	4	5	4	5	5	5	1	77	1	1	0	1.84117	2	2	0	0
5	5	5	5	5	5	5	5	5			4.5	3.9	3	4	4	4	5	3	5	5	5	1	77	1	1	0	3.43682	2	1	0	0
4	5	5	4	5	3	4	5	5			3.5	4	4	2	1	1	1	1	2	3	5	1	77	2	1	0	5.21763	2			1
2	2	2	5	1	3	3	4	4	4	4	3.66667	4	3	3	5	5	3	2	5	5	4	1	78	1	2	0	1.94072	2		0	0
	5	5	5	5	4	5	5	5	4		5	4	4	1	5	3	5	4	5	5	4	1	79	3	6	0	1.92844	1	0	0	0
3	3	4	4	4	4	5	5	5	4	3	3.83333	4	5	3	4	5	4	3	5	5	3	3	81	1	0	0	1.77997	1	0	0	0
3	5	3	4	3	4	5	5	5	5	4	4.5	4	3	2	4	3	4	5	5	5	5	5	81	1	1	0	6.9867	1		0	1
1	2	2	2	2	3	3	4	4	3	3	4.66667	4	5	3	4	4	4	5	5	5	5	1	81	1	2	0	3.44917	1	0	1	1
3	5	4	5	5	4	5	5	5	3	1	3.83333	4	5	4	3	5	4	5	4	4	4	3	81	2	2	0	1.26053	1	2	1	1
4	5	5	5	5	4	5	5	5	5	2	4.16667	4	4	4	4	5	3	4	4	4	5	4	81	3	0	0	2.98019	2	1	0	0
1	2	2	3	1	4	5	5	5		1	4.4	4	5	4	5	4	4	5	4	5	4	1	81	3	0	0	3.74105	2	2	1	0
	5	5	5	4	5	5	5	5			3.83333	4	2	3	4	5	4	5	5	5	5	5	83	1	0	0	24.9204	1	2	0	1
5	5	5	5	5			5	5			3.66667	4	5	4	4	5	4	5	5	5	4	3	83	2	0	0	3.92213	1	1	0	1
	1	1	4	1	5	5	5	5	4	5	4	4	5	5	5	5	1	5	5	5	5	3	83	2	0	0	0.73037	1	2	1	1
1	5	3	5	3	4	5	5	5	5	3	4.66667	4	4	5	5	5	4	5	5	5	5	1	83	2	0	0	1.50645	1	0	1	1
4	5	4	5	3	4	5			5	1	4.16667	4	5	5	5	4	5	3	5	5	4	3	83	3	0	0	2.61329	1	0	0	1
2	3	4	4	5	4	5	5	5	1	2	3.83333	4	5	4	4	4	4	5	5	5	5	5	84	1	0	0	3.06231	1	0	1	0
4	5	3	5	5	4	5	5	5	4	3	4.83333	4	5	5	5	5	4	5	5	5	5	4	85	1	2	0		1	1	0	0
3	5	5	5	5			5	5	5	5	3.83333	4	5	5	5	5	4	5	5	5	5	4	85	2	2	0	1.56987	1	0	0	0
5	5	5	5	5	4	5	5	5	5	5	4	4	5	5	5	5	4	5	5	5	5	4	85	2	0	0	2.97862	2	2	0	0
2	5	4	4	4	3	4	4	5	1	4	4.5	4.2	5	3	4	5	3	5	4	4	5	4	86	1	0	0	1.09012	2	0	0	0
2	5	5	5	5	4	5	5	5		2	4.5	5	2	2	2	1	4	2	1	1	2.4	4	87	1	0	0	1.8313	2	1	1	0
4	5	4	4	4	3	4	3	3	4	2	5	5	1	4	4	1	2	5	1	1	1	2.5	87	1	1	0	1.43977	2	1	0	0
3	3	5		3	4	5	4	5	5	1	5	5	1	2	2	2	4	1	1	1	5	5	87	1	1	0	1.94646	2	2	1	1
4	3	4	3	3	4	5	4	4	3	2	5	5	3	2	4	3	4	1	2.7	3	1	1	87	1	1	0	6.78269	2	1	1	1
4	5	4	5	2	5	5	4	3	5	3	4.33333	5	3	2	2	2	4	2	3	3	5	1	87	2	2	0	5.2122	2	0	1	0
	1	2	2	2	5	5	5	5			4	5	3	3	3	3	4	5	5	5	4	4	89	1	0	0	1.83297	2	2	1	0
3	5	5	5	5	3	4	4	4	4	4	5	5	2	5	5	3	4	2	4	5	5	5	89	2	1	0	3.91757	2	0	0	1
3	5	4	3	5	4	5	5	5	4	4	5	5	5	5	3	5	5	5	5	5	5	2	91	1	0	0	8.98708	2	0	1	1
4	3	3	3	1	4	5	5	5			4.33333	5	5	4	4	3	5	5	5	4	5	5	91	2	0	0	2.0708	2	0	0	1
4	3	3	4	4	1	1	2	3	5	2	4.5	5	5	4	5	5	5	5	5	5	5	4	94	1	0	0	2.90006	2	1	1	0
4	3	2	4	3	4	5		2	1	3	5	5	5	4	4	5	5	5	5	5	5	5	94	1	0	0	2.08826	2	1	1	0
5	5	5	5	5	4	5	5	5	4	2	5	5	5	5	5	5	5	4	5	5	4.88889	4.88889	94	2	0	0	0.85794	2	1	1	0
4	5	4	4	4	5	5	5	5	5		4.83333	5	4.88889	5	5	5	5	5	4.88889	5	5	4	94	2	0	0	11.7526	2		0	1
4	5	4	4	4	3	4	5	5	5	2	4.5	5	5	5	5	5	4	5	5	5	4.88889	4.88889	94	3	1	0	2.19343	2	0	0	0
	1	2	2	1	4	5	4		5		3.66667	5	5	5	5	5	5	5	5	5	5	5	96	1	0	0	1.05591	2	2	1	1
5	4	3	3	4	3	4	3		1	1	5	5	5	5	5	5	5	5	5	5	5	5	96	1	0	0	2.09582	2	0	1	1
	4	4	4	5					1		5	5	5	5	5	5	5	5	5	5	5	5	98	2	0	0	1.93058	2	0	1	1
4	5	5	5	5	3	4	4	4	2	2	3.16667	1	3	5	5	2	1	2	2	2	1	1	66	1	0	1	1.55826	1	1	1	0
5	4	5	5	5	5	5	5	5	5	4	4.66667	1	3	3	3	4	4	3	3	3	2	2	66	1	1	1	4.35645	2	0	1	0
4	3	3	3	2	4	5	5	5	5	5	3.5	1	2	4	3	5	3	4	5	5	4	3	67	1	0	1	2.99507	2	1	0	0
2	5	5	5	5	5	5	5	5	5	5	3.16667	2	2	3	3.1	5	2	5	4	4	2	2	69	1	0	1	3.79162	1	0	1	1
4	3	2	4	4	4	5	4	5	4	3	3.66667	2	5	3	3	4	3	2	4	4	3.1	1	69	1	0	1	4.93692	1	1		1
4	4	4	4	3	4	5	5	5	2	2	4.33333	2	4	2	4	1	4	1	5	5	4	4	69	1	0	1	0.983079	1	1	0	1
3	3	3	4	3	4	5	5	5	1	5	3.6	2	2	2	2	2	4	5	5	5	4	3	69	2	1	1	7.84045	1	1	0	1
	5	5	5	5	5	5	5	5	5		3.16667	3	3	2	3	3	3	5	1	5	3	1	71	3	1	1	7.63402	2	0	1	0
4	3	3	3	3	4	5	5	5	5	1	4.83333	3	4	4	4	4	2	5	5	5	2	2	73	1	0	1	3.11505	2		0	1
1	2	3	4	3	5	5	3	3	4	2	4	3	3	3	4	4	3	4	5	5	5	4	74	2	2	1	1.19329	2	1	1	1
4	3	5	4	5	3	4	5	5		5	4.33333	4	1	1	4	1	3	3	3	3	3	1	77	3	1	1	0.911146	2	1	1	0
5	5	5	5	5	4	5	5	5	5	1	5	4	3	3	3	4	3	5	5	4	4	2	79	1	0	1	3.862	1	1	0	0
	1	3	4	2	4	5	5	5	5	3	4.2	4	3	4	3	3	4	4	4	4	4	4	79	2	1	1	6.85882	1	2	1	0
5	5	5	5	5	5	5	5	5	5	3	4	4	5	4	4	5	4	4	4	4	4	3	81	1	1	1	6.19206	1	2	1	0
5	5	5	5	5	5	5	5	1	5	3	4.83333	4	5	5	5	5	4	5	4	4	5	4	84	1	1	1	5.08721	1	0	1	0
5	5	5	5	5	5	5	5	5	5	4	4	5	1	1	1	1	5	2	5	5	1	1	87	1	1	1	0.910764	2	0	1	1
5		5	5	5	5	5	5	5	5	2	5	5	5	5	5	5	5	3	4	4	5	4	91	1	0	1	1.20417	2	0	0	1
2	5	5	5	4	3	4			2	1	3.66667	1	3	1	3	2.875	4	5	2.875	2.875	5	1	66	2	2	0	2.99494	2	0	0	1
2	5	5	4	5	2	3	2	2	2	1	3.83333	1	2.9	4	4	4	3	3	3	3	2	2	66	3	2	0	5.89212	2	0	1	1
3	5	5	5	5	4	5	5	5	5	3	4.33333	1	5	3	5	5	4	5	3	3	3.9	5	67	2	1	0	1.02115	2	0	0	0
5	4	4	4	1	2	2	4	4	3	1	2.16667	2	5	4	4	4	3	5	5	5	1	1	69	2	0	0	2.14019	2	0	0	1
3	3	4	5	1	3	3	3	3	5	1	5	3	3	3	3	1	3	1	5	5	4	2	71	1	1	0	2.15306	2	1	1	1
1	2	3	5	4	4	5	4	4	5	4	3.66667	3	5	2	2	2	4	5	3	3	3	1	71	2	1	0	5.16422	2	0	1	1
3	3	2	4	3	4	5	5	4	4	1	3	3	5	5	4	2	4	5	5	5	5	3	75	3	1	0	1.46654	2	1	0	0
2	3	5	5	3	2	2	5	5	4	1	3.5	3.875	4	3	3	5	1	5	5	5	3.875	3.875	77	1	0	0	3.52436	2	1	1	1
4	5	5	3	5	2	3	4	4	3	2	3.83333	4	4	5	5	4	2	4	5	5	5	2	81	1	0	0	1.05883	2	0	1	0
5	5	5	5	5	1	1	1	1	5	5	4.5	4	4	5	5	4	3	5	5	5	4	4	83	1	0	0	1.09331	1	0	0	0
1	5	5	5	4	5	5	5	5	5	2	3.5	4	5	5	5	5	4	5	5	5	4	1	83	2	2	0	2.34146	1	2	1	0
5		3	5	4	5	5	5	5		4	4.5	4	5	5	5	5	4	5	5	5	3	2	83	2	3	0	2.23499	1	2	0	1
1	5	4	3	3	4	5	5	5	5	1	3.5	4	5	4	4	5	4	5	5	5	5	4	84	2	2	0	1.74875	1	0	1	0
4	3	3	3	4	4	5	5	5	4		4	4	4	5	5	5	5	5	5	4	5	5	85	1	0	0	2.01473	2	1	0	1
4	3	4	4	1	4	4			4	1	4.16667	4	5	5	5	5	3	5	5	5	5	5	85	2	0	0	1.06668	2	1	1	1
1	5	4	3	3	3	3	5	5	4	4	4.16667	4	5	5	5	5	4	5	5	5	5	4	85	2	0	0	2.91522	2	1	1	1
4	5	3	3	4	4	5	5	5	5	4	4.66667	4	5	5	5	5	4	5	5	5	5	4	85	2	0	0	2.78515	2	2	0	1
4	5	3	4	5	3	4	5	5		3	4.16667	4	5	5	5	5	4	5	5	5	5	4	85	3	0	0	0.936632	2	2	0	0
1	5	4	4	5	3	4	5	5	4	2	4.16667	4	5	5	5	5	5	5	5	5	5	3	85	3	0	0	1.49997	2	1	0	0
4	3	4	4	5	3	4	1	4	2	1	4.4	4.875	5	5	5	5	4	4.875	5	5	5	4.875	87	1	0	0	5.12584	2	1	1	0
5	5	3	3	5	4	5	5	5	5	4	4	4.9	5	5	5	5	5	5	5	5	5	4	87	1	0	0	2.00288	2	0	1	1
4	5	3	4	5	5	5	5	5	5	5	5	5	5	5	5	3	4	5	3	4	4	1	89	1	0	0	1.518	2	2	0	0
	2	2	4	3	3	3	5	5	5	1	4.5	5	2	2	3	4	4	5	5	5	5	4	89	2	0	0	1.04619	2	0	1	0
4	5	5	5	5	4	5	5	5	5	4	5	5	5	5	5	5	5	1	5	5	5	3	91	1	0	0	1.83325	1		1	1
4	3	5	5	5	3	4	5	5	4	2	5	5	4	4	4	3	5	5	5	5	5	4	91	1	1	0	2.03296	1	0	1	1
4	5	5	5	5	4	5	5	5	5	5	5	5	5	3	1	5	5	5	5	5	5	5	91	1	3	0	4.66856	1			1
5	5	5	5	5	1	1	5	5	5	3	4.83333	5	3	5	5	5	5	5	5	5	4.77778	4.77778	93	1	0	0	0.655104	2	2	0	1
5	4	2	2	5	1	1	1	1	5	5	4	5	5	4	4	5	5	5	5	5	4.77778	4.77778	93	2	1	0	2.85667	2	1	0	0
1	2	3	3	5	4	5	5	5	1	2	4.5	5	3	5	5	5	4.8	5	5	5	5	5	94	2	0	0	3.08078	1	1	1	0
3	5	4	5	5	2	2	4	4	4	2	3.83333	5	5	5	5	5	5	5	5	5	4	4	94	2	1	0	0.801481	1	0	0	1
	2	3	3	2	5	5	5	5	4	2	4.5	5	5	5	5	5	5	5	5	5	5	5	97	1	1	0	1.97904	1	1	0	1
	4	4	4	4	4	5	5	3	3	1	4.66667	5	5	5	5	5	5	5	5	5	5	5	98	2	0	0	3.2083	2	0	0	1
3	5	5	5	5	4	5	5	5	5	2	3.66667	1	2	3	3	3	3	4	3	2.4	1	1	66	3	1	1	2.49365	1	2	1	0
4	4	5	5	5	5	5	5	5	5	5	3	1	2	3	3	1	5	3	3	4	1	1	66	3	0	1	0.946273	2	1	1	0
4	5	5	5	5	4	5	5	5	4	3	4	1	5	4	3	5	3	5	4	3.4	3	1	67	1	2	1	1.98881	1	1	0	1
4	5	3	5	3	5	5	5	5	5	4	4.83333	3.875	3.875	3	5	4	2	3	5	5	4	3.875	77	3	0	1	5.72808	2		1	0
	2	5	5	5	5	5	4	5	5	2	4.66667	4	5	3	4	5	3	4	4	4	4	1	79	3	0	1	7.04247	2	1	1	0
4	4	3	5	3	5	5	4	4		1	5	4	5	3	4	3	5	5	5	5	5	1	81	2	0	1	4.77875	2	2	1	0
4	4	4	4	5	5	5	5	5			4	4	5	5	5	4	4	5	5	5	4	4	84	1	1	1	1.48858	1	1	1	1
5	5	5	5	5	4	5	5		4	3	5	4	5	5	5	5	4	5	4	5	5	3	84	1	1	1	4.60207	1	2	1	1
1	2	5	5	3	4	5	3	5	5	1		1	3	1	1	1	2	1	4	2.1	4	3	65	3	0	0	2.90159	2	0	1	0
3	3	3	3	3	3	3	5	5	4	3	2.33333	1	5	5	5	3	3	5	5	5	4	4	68	2	0	0	1.30618	1	2	1	0
1	5	5	4	5	4	5	3	5	4	2	3.5	2	4	2	2	4	3	2	4	5	1	1	68	2	0	0	1.19802	2	1	0	1
3	5	5	5	5	3	4	2	5	5	3	2.33333	2	4	4	4	4	3.375	3	3	3	3.375	3.375	69	1	2	0	3.44836	1	1	1	1
3	3	4	4	3	3	3	3	4	1	1	3.16667	3	1	1	1	4	4	3	4	1	5	3	71	1	1	0	3.62302	1	1	0	1
3	5	5	5	5	2	2	5	5	5	5	3.16667	3	5	5	5	5	4	5	5	5	3	1	75	3	0	0	2.28847	2	0	1	0
2	2	3	4	1	2	2	4	4	2	1	4	3.8	5	3	4	4	4	1	5	5	4	3	77	2	2	0		1	0	0	0
1	2	3	4	3	3	3	4	4	5	4	3.83333	3.85714	3	5	5	5	3	3.85714	3.85714	3.85714	4	2	77	2	5	0	2.11709	1	1	1	1
3	5	4	5	5	3	4	4	4	4		4	4	4	3	4	5	3	5	5	5	4	3	81	3	0	0	5.7603	2	1	0	0
5	4	4	5	5	4	5	5	5			4.66667	4	3	3	4	5	5	5	5	5	5	1	81	3	0	0	2.9445	2	0	0	1
5	5	5	5	5	4	5	5	5	4	1	4.33333	4	5	5	5	5	4	5	5	5	4	4	85	1	1	0	2.36285	1	0	1	1
	1	4	3	5	4	5	5	5	5	5	2.66667	4	5	5	5	5	4	5	5	5	4	4.7	85	2	1	0	7.18131	1	0	1	0
2	3	4	4	4	4	5	5	5	4	4	4	5	5	5	5	5	5	5	5	1	5	3	90	1	3	0	3.41181	2	0	1	0
4	5	5	5	3	4	5	4	4	1	1	3.8	5	5	4	5	5	4	5	5	5	5	4	93	3	2	0	3.71308	1	2	1	0
4	5	5	5	1	4	4	5	5	1	3	4.83333	5	5	5	5	5	5	5	5	5	5	5	97	1	0	0	2.53639	2	2	0	0
4	5	4	5	5	4	5	5	5	5	1	5	5	5	5	5	5	5	5	5	5	5	5	99	2	0	0	1.86588	2	2	1	0
3	5	3	4	4	5	5	5	5	5	5	3	1	5	3	5	1	3	5	5	3.22222	3.22222	1	67	2	0	1	3.58709	1	0	1	0
4	5	5	4	4	4	5	4	5	2		4.16667	1	5	5	5	5	1	2	5	5	4	4	67	2	1	1	10.8264	2		0	0
5	4	3	3	3	5	5	5	5	4	4	4.5	5	4	2	5	1	2	2	2	2	5	2	87	1	2	1	3.55361	2	0	0	0
1	5	3	4	1	1	1	1	1	2	1	3.5	1	4	5	5	5	1	5	5	5	3.7	1	67	3	0	0	2.14931	2	1	0	1
5	5	5	5	5	5	5	5	1	5	5	3	1	5	4	5	5	3	5	5	5	4	3	68	3	0	0	1.6147	1	1	1	0
	5	5	5	5	4	5	5	5	5	2	3.6	2	5	5	5	5	4	5	5	5	4	1	70	2	0	0	5.95947	2		1	0
3	5	5	5	5	2	2	5	5	5	5	4	3	4	4	4	4	4	3	5	5	4	4	75	2	0	0	3.151	1	1	0	0
3	5	5	5	5	4	5	5	5	5	5	4	3.8	5	5	5	5	1	5	5	5	1	1	77	1	1	0	4.6447	1	0	1	0
1	2	3	5	3	3	3	5	5	3	3	3.5	4	4	3	5	3	4	3	4	5	4	2	79	2	2	0	1.76142	1	0	0	0
4	5	3	3	5	5	5	5	5	5	5	5	4	5	3	3	3	4.1	5	5	5	5	3	81	2	0	0	2.06742	2	1	1	0
4	4	1	1	1	4	5	3	3	1	2	4.66667	4	5	5	5	5	4	5	5	5	5	4	85	1	0	0	0.73735	2	2	0	1
4	3	3	4	2	4	5	5	5			4.5	1	2	2	3	1	1	5	1	1	1	1	65	1	0	1	0.735185	2	2	0	0
